# Supplementary material for: Beyond Estrogen: Distribution and Hormonal Correlates of Serum Testosterone Among Postmenopausal U.S. Women, NHANES 2011–2016 and 2021–2023
Source: J Clin Med. 2026 May 8;15(10):3607. doi: 10.3390/jcm15103607 (PMC13207169; doi:10.3390/jcm15103607)
Supplement: Supplementary file 1 [file jcm-15-03607-s001.zip]

Archive with 1 entries (1 files):
- jcm-4142543-supplementary.pdf
